# Supplementary material for: High-sensitive and fast response to 255 nm deep-UV light of CH3NH3PbX3 (X = Cl, Br, I) bulk crystals
Source: R Soc Open Sci. 2018 Sep 5;5(9):180905. doi: 10.1098/rsos.180905 (PMC6170544; doi:10.1098/rsos.180905)
Supplement: absorption [file rsos180905supp2.zip]

Archive with 1 entries (1 files):
- rsos180905supp2.opj
